# Supplementary material for: Nestling odour modulates behavioural response in male, but not in female zebra finches
Source: Sci Rep. 2021 Jan 12;11:712. doi: 10.1038/s41598-020-80466-z (PMC7804447; doi:10.1038/s41598-020-80466-z)
Supplement: Supplementary file 1 — Supplementary Information 1. [file 41598_2020_80466_MOESM1_ESM.xls]

## Sheet: Tabelle1
	Test bird Information				Stimulus information		Head saccades counts within ten consecutive minutes										Results
Number	Test date	CageID	ID	Sex	Stimulus origin	Stimulus type	1	2	3	4	5	6	7	8	9	10	Mean (1-10)	Change
1	2016-03-20	EF16	grey309	m	Base	Base	71	73	73	67	61	82	80	75	70	72	72.4
2	2016-03-20	EF16	grey309	m	EF16	genetic chick	73	71	68	92	75	81	80	75	58	65	73.8	1.9337
3	2016-03-21	EF37	grey674	m	Base	Base	108	118	102	96	81	104	109	102	99	89	100.8
4	2016-03-21	EF37	grey674	m	EF16	unfamiliar chick	120	94	101	114	105	113	120	106	120	67	106	5.15873
5	2016-03-22	EF39	grey640	m	Base	Base	93	79	70	97	94	100	88	77	75	71	84.4
6	2016-03-22	EF39	grey640	m	EF15	unfamiliar chick	66	58	69	68	73	65	92	72	82	71	71.6	-15.1659
7	2016-03-24	EF15	grey306	m	Base	Base	115	102	106	92	115	104	109	97	101	95	103.6
8	2016-03-24	EF15	grey306	m	EF15	genetic chick	73	80	68	64	70	91	78	69	37	74	70.4	-32.0463
9	2016-03-25	EF45	grey610	m	Base	Base	115	109	116	103	94	100	109	93	92	108	103.9
10	2016-03-25	EF45	grey610	m	EF46	unfamiliar chick	114	117	104	104	112	99	106	113	120	115	110.4	6.25602
11	2016-03-26	EF46	grey613	m	Base	Base	116	130	149	129	121	124	118	111	122	132	125.2
12	2016-03-26	EF46	grey613	m	EF46	genetic chick	110	99	109	117	117	98	114	101	96	119	108	-13.738
13	2016-03-27	EF11	grey647	m	Base	Base	81	68	45	65	61	84	77	95	110	102	78.8
14	2016-03-27	EF11	grey647	m	EF11	genetic chick	94	109	105	113	106	93	111	91	64	71	95.7	21.4467
15	2016-03-28	EF29	grey353	m	Base	Base	64	50	83	68	93	74	83	75	86	68	74.4
16	2016-03-28	EF29	grey353	m	EF33	unfamiliar chick	81	79	97	85	79	89	91	94	90	92	87.7	17.8763
17	2016-03-29	EF33	grey119	m	Base	Base	94	109	116	106	125	103	116	92	94	91	104.6
18	2016-03-29	EF33	grey119	m	EF33	genetic chick	103	80	82	99	78	58	65	36	41	67	70.9	-32.218
19	2016-03-31	EF43	grey664	m	Base	Base	88	93	63	113	110	119	115	100	118	112	103.1
20	2016-03-31	EF43	grey664	m	EF20	unfamiliar chick	128	121	110	114	111	119	131	136	119	108	119.7	16.1009
21	2016-03-31	EF20	grey643	m	Base	Base	74	84	72	81	75	112	125	110	108	103	94.4
22	2016-03-31	EF20	grey643	m	EF43	unfamiliar chick	104	109	117	110	104	103	106	73	97	92	101.5	7.52119
23	2016-04-01	EF5	grey693	m	Base	Base	138	135	123	123	113	116	118	114	117	137	123.4
24	2016-04-01	EF5	grey693	m	EF5	genetic chick	88	99	100	119	130	108	96	90	86	89	100.5	-18.5575
25	2016-04-01	EF40	grey490	m	Base	Base	101	109	101	85	93	87	94	90	96	94	95
26	2016-04-01	EF40	grey490	m	EF40	genetic chick	99	93	111	102	100	97	94	94	90	106	98.6	3.78947
27	2016-04-02	EF53	grey646	m	Base	Base	105	105	117	117	126	125	108	99	114	95	111.1
28	2016-04-02	EF53	grey646	m	EF56	unfamiliar chick	112	99	118	123	120	106	110	115	112	114	112.9	1.62016
29	2016-04-03	EF56	grey675	m	Base	Base	107	107	95	114	102	97	97	110	100	117	104.6
30	2016-04-03	EF56	grey675	m	EF53	unfamiliar chick	121	91	93	83	81	105	98	106	112	102	99.2	-5.16252
31	2016-04-05	EF58	green785	m	Base	Base	83	90	70	79	68	43	65	57	71	45	67.1
32	2016-04-05	EF58	green785	m	EF58	genetic chick	47	41	57	53	48	54	46	40	36	49	47.1	-29.8063
33	2016-04-05	EF26	grey618	m	Base	Base	105	127	110	109	119	130	102	130	106	91	112.9
34	2016-04-05	EF26	grey618	m	EF58	unfamiliar chick	120	129	122	134	132	142	130	122	136	127	129.4	14.6147
35	2016-04-06	EF52	grey696	m	Base	Base	85	97	85	75	89	80	116	133	115	111	98.6
36	2016-04-06	EF52	grey696	m	EF26	unfamiliar chick	125	123	115	108	115	124	128	130	86	120	117.4	19.0669
37	2016-04-08	EF47	grey603	m	Base	Base	138	135	128	114	132	129	112	115	101	119	122.3
38	2016-04-08	EF47	grey603	m	EF47	genetic chick	100	103	99	122	117	94	90	92	94	117	102.8	-15.9444
39	2016-03-20	EF16	grey625	f	Base	Base	94	85	95	83	100	77	80	88	80	97	87.9
40	2016-03-20	EF16	grey625	f	EF37	unfamiliar chick	98	93	100	102	74	71	86	79	91	90	88.4	0.568828
41	2016-03-21	EF37	grey649	f	Base	Base	65	87	94	76	82	92	93	75	84	85	83.3
42	2016-03-21	EF37	grey649	f	EF37	genetic chick	77	69	86	84	67	85	94	89	94	65	81	-2.7611
43	2016-03-22	EF39	grey679	f	Base	Base	108	99	121	119	99	103	102	90	87	87	101.5
44	2016-03-22	EF39	grey679	f	EF39	genetic chick	78	82	91	87	94	98	97	100	64	90	88.1	-13.202
45	2016-03-24	EF15	grey609	f	Base	Base	104	112	94	94	97	108	98	104	132	121	106.4
46	2016-03-24	EF15	grey609	f	EF39	unfamiliar chick	114	121	95	88	73	98	96	90	104	98	97.7	-8.17669
47	2016-03-25	EF45	grey670	f	Base	Base	120	108	119	106	116	103	121	119	113	119	114.4
48	2016-03-25	EF45	grey670	f	EF46	unfamiliar chick	115	99	112	118	129	115	107	99	93	96	108.3	-5.33217
49	2016-03-26	EF46	grey639	f	Base	Base	130	122	101	110	124	124	136	137	128	120	123.2
50	2016-03-26	EF46	grey639	f	EF46	genetic chick	140	135	123	101	104	98	101	97	103	114	111.6	-9.41558
51	2016-03-27	EF11	grey492	f	Base	Base	109	108	93	102	107	86	105	135	117	95	105.7
52	2016-03-27	EF11	grey492	f	EF29	unfamiliar chick	100	104	94	84	73	96	95	85	105	107	94.3	-10.7852
53	2016-03-28	EF29	green727	f	Base	Base	131	99	108	97	112	118	118	114	105	115	111.7
54	2016-03-28	EF29	green727	f	EF29	genetic chick	115	110	124	109	114	106	115	116	114	109	113.2	1.34288
55	2016-03-29	EF33	green602	f	Base	Base	130	136	141	130	122	143	151	158	151	146	140.8
56	2016-03-29	EF33	green602	f	EF11	unfamiliar chick	114	108	105	92	102	96	114	116	113	102	106.2	-24.5739
57	2016-03-31	EF43	grey688	f	Base	Base	100	105	90	110	107	132	130	119	99	96	108.8
58	2016-03-31	EF43	grey688	f	EF43	genetic chick	120	108	102	92	97	114	110	116	111	110	108	-0.735294
59	2016-03-31	EF20	grey341	f	Base	Base	68	47	40	70	88	76	82	74	81	82	70.8
60	2016-03-31	EF20	grey341	f	EF20	genetic chick	78	74	93	96	86	97	86	91	98	90	88.9	25.565
61	2016-04-01	EF5	grey826	f	Base	Base	104	105	128	138	135	140	140	138	123	137	128.8
62	2016-04-01	EF5	grey826	f	EF40	unfamiliar chick	118	158	144	128	123	128	133	130	125	126	131.3	1.94099
63	2016-04-01	EF40	grey672	f	Base	Base	115	120	126	121	110	137	115	109	109	107	116.9
64	2016-04-01	EF40	grey672	f	EF5	unfamiliar chick	110	119	110	106	97	105	107	108	100	107	106.9	-8.55432
65	2016-04-02	EF53	grey622	f	Base	Base	68	77	81	76	85	74	54	78	69	63	72.5
66	2016-04-02	EF53	grey622	f	EF53	genetic chick	76	66	86	71	59	62	69	56	38	59	64.2	-11.4483
67	2016-04-03	EF56	grey496	f	Base	Base	100	102	100	119	96	112	110	109	75	99	102.2
68	2016-04-03	EF56	grey496	f	EF53	unfamiliar chick	94	113	88	118	89	100	89	115	74	99	97.9	-4.20744
69	2016-04-05	EF58	grey440	f	Base	Base	96	110	95	88	80	89	76	85	97	87	90.3
70	2016-04-05	EF58	grey440	f	EF26	unfamiliar chick	104	111	104	104	102	94	104	97	102	85	100.7	11.5172
71	2016-04-05	EF26	grey709	f	Base	Base	95	75	95	123	130	130	104	69	114	109	104.4
72	2016-04-05	EF26	grey709	f	EF26	genetic chick	101	71	74	53	86	88	86	93	102	92	84.6	-18.9655
73	2016-04-06	EF52	grey494	f	Base	Base	100	102	90	104	94	95	94	79	88	103	94.9
74	2016-04-06	EF52	grey494	f	EF52	genetic chick	105	94	117	119	94	116	112	123	111	107	109.8	15.7007
75	2016-04-08	EF47	grey383	f	Base	Base	98	116	118	100	99	97	89	77	103	96	99.3
76	2016-04-08	EF47	grey383	f	EF48	unfamiliar chick	117	104	107	105	96	93	85	102	122	100	103.1	3.82679
